# Supplementary material for: Epigenetic Modifications Unlock the Milk Protein Gene Loci during Mouse Mammary Gland Development and Differentiation
Source: PLoS One. 2013 Jan 2;8(1):e53270. doi: 10.1371/journal.pone.0053270 (PMC3534698; doi:10.1371/journal.pone.0053270)
Supplement: Table S1 — Primers used for ChIP q-PCR, regular ChIP-PCR, DnaseI-PCR, Bisulfite sequencing, and MassArray analysis. (XLSX) [file pone.0053270.s008.xlsx]

## Sheet: Sheet1
Table S1	Primers
ChIP Q-PCR
gene/region	primer	sequence	temp
ECR3	ECR3A_497F	TCCACATTCTTCCGTGTTCTGT	60
	ECR3A_560R	CAGAGAACAAAGGGTGGTGATG
Csn1s1	Csn1sp1F	TGCCATAATTACATGAATCACTCC	50
	Csn1sp1R	GGAATCTGGGAGATGATCAA
CSn2	Csn2p_297F	CGGTCACAGAGTCTGATAGGACAT	60
	Csn2p_382R	ACTTACATCTGAAGTTCTTACCTTTAGTGG
BCE	BCE_82F	GGCTTGCTCACTTCTGTATTCATTT	60
	BCE_177R	AAGCCAATTTAGGAAACAGTTTGG
Csn2s2a	Csn1s2apF	CACATCTCCCTTTATCATGT	48
	Csn1s2apR	GAAGACGAGAGGAATAGGTA
Csn1s2b	csn1s2b pF	CAAATAGAAAGGCAAGCAAT	49
	csn1s2b pR	CCTAAGTTGAAGACAAGCTG
Csn3	Csn3pF	CCCTGGTGACCTCAAATCTT	50
	Csn3pR	TGGGCAGATGGTTAGTTACC
Wap	mWapP_F1	GCCAAGAAGGAAGTGTTGTAG	56.5
	mWapP_R1	GCTGATGAGGCAACGCATGGT
Wap_Hss2	mWapHSS2F1	AAAGAGCCTACGCATACTGGA	55
	mWapHSS2R1	TCGGGAAGCCAGAAGGTTCTA
Alb	mAlbpromF	CGC AAG GGA TTT AGT CAA AC	53
	mAlbPromR	AGG AGG AGA AAG GTT ACC CAC
Gapdh	mGapdh333F	CGC GGC TTT ACG GGT GC
	mGapdh497R	CAA GAA GAT GCG GCC GTC TCT
Regular ChIP-PCR
gene/region	primer	sequence	temp
ECR1	ECR1F	ACTCTCATTCTTTCCTTTCC	45.8
	ECR1R	TCCATGATACATAGTGTTCA
ECR6	ECR6F	GTTTTGAGGCATTTGCTTAGA	48
	ECR6R	GCAACACTATCCATCTATTAC
ECR16	ECR16F	GGTGGCTTTTCATATTGTTA	46.3
	ECR16R	TGGATAAAATGCTAACTTCC
ECR19	ECR19_547F	GGC TTC GGT TGG GTT AGA TGG	50.9
	ECR19_747R	AAG GGC TTA GAC TGA TAT GTT
ECR21	ECR21_527F	ACA ACA GTC TTG AAT ATG ACA	48.7
	ECR21_804R	TAA CAG TTG ACA CAC CTA GAA
DNaseI-PCR
gene/region	primer	sequence	temp
ECR19	ECR19_55F	GTCCCTTCTCTGGTGTATGCT	50
	ECR19_557R	AGTGAGAAGTCCATCTAACCC
Hbb-b1	bglob-f	TAAGCCAGTGAGTGGCACAGCAT	60
	bglob-r	CCTGTGTGAGCAGATTGGCCCT
primers for southern blot probe generation upon request
Bisulfite sequencing
gene/region	primer	sequence	temp
Csn2	Bcsnp_BS_F1.2_t	TTGGTTTTAATGTTGGTTTTTG	60
	Bscnp_BS_R1_t	ATCCCTTCAATTCCAAAAAAT
Csn1s2a	ECR17_BS_F	AGGGGAAAGTTTATTTAGTGAA	60
	ECR17_BS_R	CCTAAAATAAATTATCCATCCC
Csn3	CSN3_BS_006F	TTTTTGTTTGGTAGTAGGGTTTGTT	60
	CSN3_BS_006R	CCTTCACAACAAAAAAAATATTTCATAC
MAssArray
gene/region	primer	sequence
ECR3	ECR3_002_L	ATTTTTTTTGTTTGTTGAATTTGGA
	ECR3_002_R	ACAAAACATATCAATTATTACTCACCA
ECR19	ECR19_003_L	TTTTTTTTGGTTAATTTGGAGTGAG
	ECR19_003_R	CACTAACCAACCACCTATATACCCA
ELF5	ELF5_mouse_05_L	TGTAATAATGGAATTTGTTTTTGGG
	ELF5_mouse_05_R	CTCCTCCCAAATAACTACCTAAACC

## Sheet: Sheet2 (2)
ordered	Casein domain ChIP primers		Forward		Reverse							H3Ac	H4Ac	H3K4Me-di	H3K9Me-di	H3
	gene/ECR		name	sequence	name	sequence	Ta	Ta used	product	location in mcsn304	location in mm3
X	ECR1		ECR1F	ACTCTCATTCTTTCCTTTCC	ECR1R	TCCATGATACATAGTGTTCA	45.8	45.8	180
x	ECR6	M6/MII	MIIF	GTTTTGAGGCATTTGCTTAGA	MIIR	GCAACACTATCCATCTATTAC	47.1	48	157
	ECR16		ECR16F	GGTGGCTTTTCATATTGTTA	ECR16R	TGGATAAAATGCTAACTTCC	46.3		192	154291 to 154482	mm4 chr5:86,598,570-86,601,569
	ECR19	1	ECR19_55F	GTC CCT TCT CTG GTG TAT GCT	ECR19_252R	GGC TTT GAT TAT GAA TAA CTG	49.4		218	216694-217491	mm4 chr5:86,662,413-86,663,210
		2	ECR19_248F	GCA GCA GTT ATT CAT AAT CAA	ECR19_419R	TGT CCC AGT TAT TTA GAT AGC	49.8		192
		3	ECR19_406F	TTG AAA TTG GCA AGC TAT CTA	ECR19_557R	AGT GAG AAG TCC ATC TAA CCC	53.5	55	172
		4	ECR19_547F	GGC TTC GGT TGG GTT AGA TGG	ECR19_747R	AAG GGC TTA GAC TGA TAT GTT	50.9		221
	ECR21	2	ECR21_527F	ACA ACA GTC TTG AAT ATG ACA	ECR21_804R	TAA CAG TTG ACA CAC CTA GAA	48.7		298
