# Supplementary material for: Epigenetic Modifications Unlock the Milk Protein Gene Loci during Mouse Mammary Gland Development and Differentiation
Source: PLoS One. 2013 Jan 2;8(1):e53270. doi: 10.1371/journal.pone.0053270 (PMC3534698; doi:10.1371/journal.pone.0053270)
Supplement: Table S2 — DNA methylation levels from MassArray analysis. (XLSX) [file pone.0053270.s009.xlsx]

## Sheet: TABLE S3
Table S2	DNAmetylation levels MassArray
	MEC
	not included in graphs
Sample	ECR19_CpG_1	ECR19_CpG_2	ECR19_CpG_3	ECR19_CpG_4	ECR19_CpG_5	ECR19_CpG_6	average
LVR_1	0.82	0.4	0.4	0.25	0.65	0.36	0.48
LVR_2	0.66	0.96	0.96	0.36	0.65	0.37	0.66
LVR_3	NA	NA	NA	NA	NA	NA
V2.5e_1	NA	0	0	0.17	0.38	0.38	0.186
V2.5e_2	0.41	0.25	0.25	0.12	0.55	0.51	0.348333
V3e_1	0.44	0.4	0.4	0.02	0.52	0.53	0.385
V3e_2	0.46	0.37	0.37	0.14	0.49	0.54	0.395
V3.5e_1	NA	0.15	0.15	NA	NA	NA	0.15
V3.5e_2	NA	NA	NA	NA	NA	NA
V4e	NA	NA	NA	NA	NA	NA
V5.5e	0.06	0.15	0.15	0.12	0.13	0.09	0.116667
V6e	0.03	0.14	0.14	0.08	0.14	0.14	0.111667
V7e	NA	NA	NA	NA	NA	NA
V8e	0.29	0.19	0.19	0.02	0.36	0.44	0.248333
V15e	0.32	0.24	0.24	0.21	0.31	0.41	0.288333
P7e_1	NA	NA	NA	NA	NA	NA
P7e_2	0.12	0.09	0.09	0.08	0.14	0.09	0.101667
P7e_3	0.36	0.3	0.3	0.12	0.35	0.43	0.31
P16e_1	0.02	0.09	0.09	0	0	0.06	0.0433333
P16e_2	NA	NA	NA	NA	NA	NA
P16e_3	NA	0	0	0.11	0.18	0.11	0.08
L8e_10	0.16	0.1	0.1	0.03	0.19	0.34	0.153333
L8e_11	NA	NA	NA	NA	NA	NA
L8e_12	NA	NA	NA	NA	NA	NA
Inv7e	0.13	0.1	0.1	0	0.11	0.12	0.0933333
Inve	0.09	0.29	0.29	0.14	0.11	0.25	0.195
AMV7e	0.13	0.23	0.23	0.01	0.1	0.15	0.141667
AMVe	0.04	0.11	0.11	0.02	0.14	0.12	0.09
V2.5s_1	NA	0.27	0.27	NA	0.92	0.81	0.5675
V2.5s_2	0.83	0.47	0.47	NA	0.61	0.88	0.652
V3s_1	NA	0.49	0.49	0.21	0.85	0.67	0.542
V3s_2	NA	1	1	NA	0.66	0.89	0.8875
V3.5s_1	0.76	0.36	0.36	0.27	0.6	0.7	0.508333
V3.5s_2	NA	0.37	0.37	NA	NA	NA	0.37
V4s	NA	0	0	NA	NA	0.01
V5.5s	0.66	0.5	0.5	0.23	0.75	0.92	0.593333
V6s	0.54	0.49	0.49	0.19	0.6	0.55	0.476667
V7s	NA	0.2	0.2	0.12	0.65	0.88	0.41
V8s	NA	0.25	0.25	0.15	0.44	0.58	0.334
V15s	NA	NA	NA	NA	NA	NA
P7s_1	NA	0.27	0.27	NA	0.31	0.39	0.31
P7s_2	0.6	0.3	0.3	0.13	0.56	0.6	0.415
P7s_3	0.57	0.51	0.51	0.17	0.61	0.72	0.515
Inv7s	NA	NA	NA	NA	NA	NA
Inv7sb	0.64	0.31	0.31	0.11	0.72	0.8	0.481667
Invs	0.8	0.39	0.39	0.09	0.63	0.87	0.528333
AMV7s	NA	NA	NA	NA	NA	NA
AMVs	NA	NA	NA	NA	NA	NA
Sample	ECR3_CpG_1	ECR3_CpG_2	ECR3_CpG_3	ECR3_CpG_4	ECR3_CpG_5	ECR3_CpG_6	average
LVR_1	NA	NA	NA	NA	NA	NA
LVR_2	NA	0.23	0.92	NA	1	0.65	0.7
LVR_3	0.6	0.35	0.51	NA	0.82	0.73	0.602
V2.5e_1	0.2	0.11	0.27	NA	0.48	0.59	0.33
V2.5e_2	NA	0.05	0.29	NA	NA	0.49	0.276667
V3e_1	0.2	0.11	0.23	NA	0.35	0.54	0.286
V3e_2	0.19	0.19	0.21	NA	0.51	0.58	0.336
V3.5e_1	0.32	0.11	0.54	NA	NA	0.62	0.3975
V3.5e_2	NA	0	0	NA	NA	NA	0
V4e	0.06	0.11	0.18	NA	0.12	0.4	0.174
V5.5e	NA	0.04	0.15	NA	0	0.23	0.105
V6e	0	0.04	0.06	NA	0.2	0.3	0.12
V7e	NA	0.01	0.37	NA	NA	NA	0.19
V8e	NA	0.03	0	NA	NA	0.34	0.123333
V15e	NA	0.05	0.24	NA	NA	0.38	0.223333
P7e_1	NA	0	0	NA	NA	NA	0
P7e_2	0.1	0.07	0.09	NA	0.15	0.33	0.148
P7e_3	NA	0.27	0.11	NA	NA	0.23	0.203333
P16e_1	0.21	0	0.21	NA	NA	0.33	0.1875
P16e_2	0.1	0.14	0.15	NA	0.22	0.35	0.192
P16e_3	NA	0	0.29	NA	0.01	0.14	0.11
L8e_10	0.12	0.07	0.12	NA	NA	0.21	0.13
L8e_11	0.07	0	0	NA	0.04	0.15	0.052
L8e_12	NA	NA	NA	NA	NA	NA
Inv7e	0.12	0.07	0.1	NA	0.11	0.26	0.132
Inve	0.07	0.03	0.11	NA	0.19	0.3	0.14
AMV7e	0	0.03	0.11	NA	0.04	NA	0.045
AMVe	NA	0.02	0.58	NA	0.06	NA	0.22
V2.5s_1	0.2	0.45	0.39	NA	0.64	0.69	0.474
V2.5s_2	0.25	0.38	0.41	NA	0.65	0.71	0.48
V3s_1	0.17	0.4	0.36	NA	NA	0.73	0.415
V3s_2	NA	0.04	0.29	NA	0.06	0.46	0.2125
V3.5s_1	0.23	0.19	0.44	NA	NA	0.57	0.3575
V3.5s_2	NA	0	NA	NA	0	NA	0
V4s	0.27	0.51	0.4	NA	0.61	0.66	0.49
V5.5s	0.2	0.1	0.34	NA	0.19	0.63	0.292
V6s	NA	NA	NA	NA	NA	NA
V7s	0.21	0.12	0.38	NA	NA	0.65	0.34
V8s	0.19	0.46	0.36	NA	0.44	0.67	0.424
V15s	NA	NA	NA	NA	NA	NA
P7s_1	0.17	0.08	0.33	NA	0.17	0.54	0.258
P7s_2	NA	NA	NA	NA	NA	NA
P7s_3	0.17	0.51	0.4	NA	0.61	0.62	0.462
Inv7s	0.17	0.16	0.31	NA	0.54	0.64	0.364
Inv7sb	0.18	0.18	0.36	NA	0.55	0.57	0.368
Invs	0.18	0.11	0.39	NA	NA	0.62	0.325
AMV7s	0.21	0.36	0.48	NA	0.57	0.68	0.46
AMVs	0.17	0.39	0.38	NA	0.48	0.65	0.414
Sample	ELF5_CpG_1	ELF5_CpG_2	ELF5_CpG_3	ELF5_CpG_4	ELF5_CpG_5	ELF5_CpG_6.7	ELF5_CpG_8	average
LVR_1	NA	0.7	0.9	0.95	0.48	0.96	1	0.831667
LVR_2	NA	0.74	0.86	0.96	0.74	0.96	1	0.876667
LVR_3	NA	0.7	0.95	0.9	0.68	0.99	1	0.87
V2.5e_1	1	0.7	0.78	0.82	0.6	0.97	1	0.838571
V2.5e_2	NA	0.76	0.76	0.95	0.93	0.93	1	0.888333
V3e_1	NA	0.62	0.81	0.85	0.82	0.94	0.89	0.821667
V3e_2	NA	0.7	0.85	0.86	0.64	0.91	1	0.826667
V3.5e_1	0.93	0.82	0.89	0.91	0.87	0.91	1	0.904286
V3.5e_2	NA	0.74	0.94	1	0.65	1	1	0.888333
V4e	0.92	0.61	0.9	0.92	0.68	0.94	1	0.852857
V5.5e	NA	0.67	0.95	0.98	0.75	0.98	1	0.888333
V6e	NA	0.59	0.89	0.91	0.71	0.96	1	0.843333
V7e	0.98	0.68	0.95	0.93	0.78	0.93	1	0.892857
V8e	0.86	0.56	0.83	0.9	0.61	0.89	1	0.807143
V15e	0.8	0.58	0.88	0.83	0.66	0.91	1	0.808571
P7e_1	NA	0.35	0.53	0.72	0.54	0.97	0.78	0.648333
P7e_2	0.62	0.53	0.85	0.62	0.73	0.86	0.7	0.701429
P7e_3	0.85	0.65	0.94	0.85	0.83	0.89	0.88	0.841429
P16e_1	0.51	0.23	0.87	0.51	0.37	0.84	0.81	0.591429
P16e_2	0.59	0.43	0.85	0.63	0.59	0.86	0.76	0.672857
P16e_3	NA	0.48	0.46	0.86	0.46	0.91	0.68	0.641667
L8e_10	NA	0.45	0.76	0.59	0.42	0.83	0.71	0.626667
L8e_11	NA	0.17	0.54	0.31	0.19	0.64	0.53	0.396667
L8e_12	NA	0.29	0.97	0.45	0.37	0.87	0.7	0.608333
Inv7e	NA	0.59	0.89	0.93	0.57	0.92	1	0.816667
Inve	0.45	0.38	0.86	0.59	0.4	0.86	1	0.648571
AMV7e	0.78	0.57	0.88	0.93	0.63	0.89	1	0.811429
AMVe	0.05	0.47	0.91	0.67	0.35	0.9	0.93	0.611429
V2.5s_1	NA	0.68	0.85	0.89	0.79	0.91	1	0.853333
V2.5s_2	NA	0.68	0.78	0.97	0.79	0.94	1	0.86
V3s_1	0.89	0.66	0.85	0.97	0.8	0.99	1	0.88
V3s_2	NA	0.74	0.82	1	0.64	0.94	1	0.856667
V3.5s_1	0.99	0.63	0.84	0.91	0.56	0.91	0.94	0.825714
V3.5s_2	1	0.77	0.96	0.96	1	0.96	0.63	0.897143
V4s	1	0.73	0.87	0.92	0.8	0.97	0.97	0.894286
V5.5s	NA	0.69	0.74	0.97	0.73	0.93	1	0.843333
V6s	NA	0.68	0.78	0.95	0.92	0.95	1	0.88
V7s	0.9	0.7	0.7	1	0.81	0.97	1	0.868571
V8s	1	0.64	0.96	0.93	0.7	0.95	1	0.882857
V15s	NA	0.64	NA	NA	0.64	0.91	0.85	0.76
P7s_1	NA	0.6	0.87	0.86	0.52	0.83	0.97	0.775
P7s_2	0.94	0.72	0.79	0.93	0.75	0.96	1	0.87
P7s_3	0.92	0.64	0.86	0.89	0.89	0.95	0.98	0.875714
Inv7s	0.99	0.75	0.86	0.92	0.82	0.92	1	0.894286
Inv7sb	0.97	0.79	0.85	0.91	0.91	0.92	1	0.907143
Invs	0.99	0.7	0.82	0.91	0.71	0.94	1	0.867143
AMV7s	0.94	0.72	0.8	0.94	0.88	0.92	0.95	0.878571
AMVs	NA	0.7	0.77	0.83	0.62	0.94	1	0.81
